# Supplementary material for: Hair as an Indicator of Prolonged Paraben Exposure and Its Relation to Weight Gain in a Sample of Spanish Children: A Proof-of-Concept Study
Source: Nutrients. 2025 May 6;17(9):1593. doi: 10.3390/nu17091593 (PMC12073634; doi:10.3390/nu17091593)
Supplement: Supplementary file 1 [file nutrients-17-01593-s001.zip]

Archive with 1 entries (1 files):
- nutrients-3589115-supplementary.pdf
